# Supplementary material for: Aliarcobacter butzleri from Water Poultry: Insights into Antimicrobial Resistance, Virulence and Heavy Metal Resistance
Source: Genes (Basel). 2020 Sep 21;11(9):1104. doi: 10.3390/genes11091104 (PMC7564025; doi:10.3390/genes11091104)
Supplement: Supplementary file 1 [file genes-11-01104-s001.zip › Supplementary_data.xlsx]

## Sheet: Table S1
Table S1: Genomes used in this study
WGS	Strain	Species	Accession	BioSample	BioProject
SRX6935305	16CS0817-2	Aliarcobacter butzleri	GCA_009761295.1	SAMN12886735	PRJNA575341
SRX6935306	16CS0821-2	Aliarcobacter butzleri	GCA_009761305.1	SAMN12886737	PRJNA575341
NC_009850.1	RM4018	Aliarcobacter butzleri	GCF_000014025.1	SAMN02604276	PRJNA224116
NZ_CABVQY010000001.1	Ab_4511	Aliarcobacter butzleri	GCF_902500435.1	SAMEA5956920	PRJEB34441
NZ_CP041386.1	ED-1	Aliarcobacter butzleri	GCF_007005625.1	SAMN12228411	PRJNA553057
NZ_CP040507.1	JV22	Aliarcobacter butzleri	GCF_005886055.1	SAMN00210774	PRJNA543187
NZ_QXNB01000010.1	6V	Aliarcobacter butzleri	GCF_004283115.1	SAMN09983781	PRJNA489609
NZ_QXMK01000010.1	55	Aliarcobacter butzleri	GCF_004283125.1	SAMN09982548	PRJNA489574
NC_021878.1	7h1h	Aliarcobacter butzleri	GCF_000215345.2	SAMN02604193	PRJNA67167
NZ_JAIX01000001.1	L350	Aliarcobacter butzleri	GCF_001010665.1	SAMN02581418	PRJNA233527
NZ_JAIS01000001.1	L351	Aliarcobacter butzleri	GCF_001010615.1	SAMN02581419	PRJNA233527
NZ_JAIT01000001.1	L352	Aliarcobacter butzleri	GCF_001010675.1	SAMN02581420	PRJNA233527
NZ_JAIV01000001.1	L354	Aliarcobacter butzleri	GCF_001010595.1	SAMN02581422	PRJNA233527
NZ_CP032823.1	ATCC 43158	Aliarcobacter cryaerophilus	GCF_003660105.1	SAMN03737948	PRJNA224116
NZ_CP031367.1	LMG 25534	Aliarcobacter trophiarum	GCF_003355515.1	SAMN03737959	PRJNA224116
NC_002163.1	NCTC 11168	Campylobacter jejuni subsp. jejuni	GCF_000009085.1	SAMEA1705929	PRJNA8
NZ_LS483488.1	NCTC 11637	Helicobacter pylori	GCF_900478295.1	SAMEA3178013	PRJNA224116

## Sheet: Table S2
Table S2: Results of the ANI analysis 1
	C. jejuni NCTC 11168	H. pylori NCTC 11637	A. cryaerophilus ATCC 43158	A. trophiarum LMG 25534	A. butzleri 16CS0817-2	A. butzleri 6V	A. butzleri L351	A. butzleri ED-1	A. butzleri L352	A. butzleri L350	A. butzleri Ab_4511	A. butzleri JV22	A. butzleri 7h1h	A. butzleri RM4018	A. butzleri 55	A. butzleri 16CS0821-2	A. butzleri L354
C. jejuni NCTC 11168	100	-	-	-	-	-	-	-	-	-	-	-	-	-	-	-	-
H. pylori NCTC 11637	64.58	100	-	-	-	-	-	-	-	-	-	-	-	-	-	-	-
A. cryaerophilus ATCC 43158	66.09	63.73	100	-	-	-	-	-	-	-	-	-	-	-	-	-	-
A. trophiarum LMG 25534	66.00	63.78	85.34	100	-	-	-	-	-	-	-	-	-	-	-	-	-
A. butzleri 16CS0817-2	65.97	63.31	78.17	77.22	100	-	-	-	-	-	-	-	-	-	-	-	-
A. butzleri 6V	65.89	63.26	77.91	77.15	97.22	100	-	-	-	-	-	-	-	-	-	-	-
A. butzleri L351	66.11	63.59	78.01	77.21	97.16	97.58	100	-	-	-	-	-	-	-	-	-	-
A. butzleri ED-1	66.12	63.84	78.05	77.29	97.16	97.63	98.36	100	-	-	-	-	-	-	-	-	-
A. butzleri L352	66.19	63.78	78.23	77.38	98.25	97.27	97.17	97.28	100	-	-	-	-	-	-	-	-
A. butzleri L350	65.87	63.01	77.99	77.19	97.14	97.55	99.99	98.36	97.18	100	-	-	-	-	-	-	-
A. butzleri Ab_4511	65.87	63.98	78.05	77.25	97.64	97.41	97.21	97.31	97.65	97.22	100	-	-	-	-	-	-
A. butzleri JV22	66.25	63.87	78.11	77.32	97.61	97.57	97.29	97.41	97.72	97.28	97.70	100	-	-	-	-	-
A. butzleri 7h1h	66.33	63.76	78.13	77.31	98.28	97.26	97.07	97.23	98.33	97.10	97.58	97.67	100	-	-	-	-
A. butzleri RM4018	66.03	63.70	78.18	77.23	97.40	97.76	97.37	97.53	97.46	97.37	97.54	97.79	97.43	100	-	-	-
A. butzleri 55	65.75	63.08	77.88	77.05	97.32	98.05	97.46	97.44	97.36	97.47	97.33	97.58	97.29	97.71	100	-	-
A. butzleri 16CS0821-2	65.97	63.32	78.14	77.31	97.81	97.29	96.97	97.13	97.89	96.97	97.79	97.84	97.79	97.53	97.28	100	-
A. butzleri L354	65.92	63.11	78.07	77.24	98.19	97.37	97.23	97.33	98.23	97.22	97.68	97.51	98.42	97.39	97.43	97.96	100
1 Pritchard, L.; Glover, R.H.; Humphris, S.; Elphinstone, J.G.; Toth, I.K. Genomics and taxonomy in diagnostics for food security: soft-rotting enterobacterial plant pathogens. Analytical Methods 2016, 8, 12-24, doi:10.1039/C5AY02550H.

## Sheet: Table S3
Table S3: Presence and absence of AMR genes in the A. butzleri strains 16CS0817-2 and 16CS0821-2
	gene	alias*	Prokka locus	Prokka annotation	RefSeq locus	RefSeq annotation	16CS0817-2	16CS0821-2
Efflux pumps-related genes	mdtB1	EP1	RM4018p_04610	Multidrug resistance protein MdtB	ABU_RS02300	efflux RND transporter permease subunit
	czcB		RM4018p_04620	Cobalt-zinc-cadmium resistance protein CzcB	ABU_RS02305	Transporter
	-		RM4018p_04630	Hypothetical protein	ABU_RS02310	TolC family protein
	fadR		RM4018p_04640	Fatty acid metabolism regulator protein	ABU_RS02315	TetR/AcrR family transcriptional regulator
	yajR	EP2	RM4018p_05880	Inner membrane transport protein YajR	ABU_RS02930	MFS transporter	1	1
	ohrR	-	RM4018p_06000	Organic hydroperoxide resistance transcriptional regulator ohrR	ABU_RS02990	MarR family transcriptional regulator		1
	-	EP3	RM4018p_07090	Hypothetical protein	ABU_RS03530	TolC family protein	1	1
	macA1		RM4018p_07100	Macrolide export protein MacA	ABU_RS03535	Efflux RND transporter periplasmic adaptor subunit	1	1
	yknY		RM4018p_07110	putative ABC transporter ATP-binding protein YknY	ABU_RS03540	ABC transporter ATP-binding protein	1	1
	macB2		RM4018p_07120	Macrolide export ATP-binding/permease protein MacB	ABU_RS03545	FtsX-like permease family protein	1	1
	kstR2	-	RM4018p_08180	HTH-type transcriptional repressor KstR2	ABU_RS04070	TetR/AcrR family transcriptional regulator		1
	bepE	EP4	RM4018p_08190	Efflux pump membrane transporter BepE	ABU_RS04075	Multidrug efflux RND transporter permease subunit	1	1
	bepD		RM4018p_08200	Efflux pump periplasmic linker BepD	ABU_RS04080	Efflux RND transporter periplasmic adaptor subunit	1	1
	-		RM4018p_08210	Hypothetical protein	ABU_RS04085	TolC family protein	1	1
	mprA3		RM4018p_08220	Transcriptional repressor MprA	ABU_RS04090	MarR family transcriptional regulator	1	1
	msbA	EP5	RM4018p_08810	Lipid A export ATP-binding/permease protein MsbA	ABU_RS04390	ABC transporter ATP-binding protein	1	1
	uup	EP6	RM4018p_09130	ABC transporter ATP-binding protein uup	ABU_RS04550	ABC-F family ATP-binding cassette domain-containing protein	1	1
	ttgB	EP7	RM4018p_09960	Toluene efflux pump membrane transporter TtgB	ABU_RS04960	efflux RND transporter permease subunit
	mdtB2		RM4018p_09970	Multidrug resistance protein MdtB	ABU_RS04965	efflux RND transporter permease subunit
	mdtE		RM4018p_09980	Multidrug resistance protein MdtE	ABU_RS04970	efflux RND transporter periplasmic adaptor subunit
	-		RM4018p_09990	Hypothetical protein	ABU_RS04975	TolC family protein
	bvgS	T1SS	RM4018p_10320	Virulence sensor protein BvgS	ABU_RS05140	transporter substrate-binding domain-containing protein
	sphR		RM4018p_10330	Alkaline phosphatase synthesis transcriptional regulatory protein SphR	ABU_RS05145	response regulator transcription factor
	-		RM4018p_10340	Hypothetical protein	ABU_RS05150	TolC family protein
	ttgD		RM4018p_10350	Toluene efflux pump periplasmic linker protein TtgD	ABU_RS05155	Efflux RND transporter periplasmic adaptor subunit
	-		RM4018p_10360	Hypothetical protein	ABU_RS05160	DUF4347 domain-containing protein
	macA2		RM4018p_10370	Macrolide export protein MacA	ABU_RS05165	Efflux RND transporter periplasmic adaptor subunit
	-		RM4018p_10380	Hypothetical protein	ABU_RS05170	HlyD family efflux transporter periplasmic adaptor subunit
	sugE	EP8	RM4018p_10550	Quaternary ammonium compound-resistance protein SugE	ABU_RS05255	Quaternary ammonium compound efflux SMR transporter SugE	1	1
	fsr	EP9	RM4018p_11960	Fosmidomycin resistance protein	ABU_RS05950	MFS transporter	1	1
	hspR	EP10	RM4018p_13670	Putative heat shock protein HspR	ABU_RS06795	helix-turn-helix transcriptional regulator	1	1
	macA3		RM4018p_13680	Macrolide export protein MacA	ABU_RS06800	HlyD family efflux transporter periplasmic adaptor subunit	1	1
	ybhF		RM4018p_13690	putative ABC transporter ATP-binding protein YbhF	ABU_RS06805	ABC transporter ATP-binding protein	1	1
	ybhS		RM4018p_13700	Inner membrane transport permease YbhS	ABU_RS06810	ABC transporter permease	1	1
	ybhR		RM4018p_13710	Inner membrane transport permease YbhR	ABU_RS06815	ABC transporter permease	1	1
	mexB1	EP11	RM4018p_18760	Multidrug resistance protein MexB	ABU_RS09310	efflux RND transporter permease subunit	1	1
	-		RM4018p_18770	Hypothetical protein	ABU_RS09315	Hypothetical protein	1	1
	-		RM4018p_18780	Hypothetical protein	ABU_RS09320	TolC family protein	1	1
	-	EP12	RM4018p_19480	Hypothetical protein	ABU_RS09670	MFS transporter	1	1
	ydhP	EP13	RM4018p_20020	Inner membrane transport protein YdhP	ABU_RS09940	MFS transporter	1	1
	bcr1	EP14	RM4018p_21670	Bicyclomycin resistance protein	ABU_RS10755	multidrug efflux MFS transporter	1	1
	pleD5	EP15	RM4018p_21690	Response regulator PleD	ABU_RS10765	Diguanylate cyclase	1	1
	mexA1		RM4018p_21700	Multidrug resistance protein MexA	ABU_RS10770	Efflux RND transporter periplasmic adaptor subunit	1	1
	mexB2		RM4018p_21710	Multidrug resistance protein MexB	ABU_RS10775	Multidrug efflux RND transporter permease subunit	1	1
	ttgC		RM4018p_21720	putative efflux pump outer membrane protein TtgC / OprM	ABU_RS10780	efflux transporter outer membrane subunit	1	1
	oprM	EP16	RM4018p_22330	Outer membrane protein OprM	ABU_RS11085	efflux transporter outer membrane subunit	1	1
	mexB3		RM4018p_22340	Multidrug resistance protein MexB	ABU_RS11090	Multidrug efflux RND transporter permease subunit	1	1
	mexA2		RM4018p_22350	Multidrug resistance protein MexA	ABU_RS11095	Efflux RND transporter periplasmic adaptor subunit	1	1
	-		RM4018p_22360	Hypothetical protein	ABU_RS11100	TetR/AcrR family transcriptional regulator	1	1
	bcr2	EP17	RM4018p_22370	Bicyclomycin resistance protein	ABU_RS11105	multidrug efflux MFS transporter	1	1
	cdhR	EP18	BMH_AB_233Bp_03110	HTH-type transcriptional regulator CdhR	-	-
	bepF		BMH_AB_233Bp_03120	Efflux pump periplasmic linker BepF	-	-
	bepE1		BMH_AB_233Bp_03130	Efflux pump membrane transporter BepE	-	-
	oprM1		BMH_AB_233Bp_03140	Outer membrane protein OprM	-	-
	cnrA	EP19	BMH_AB_246Bp_07320	Nickel and cobalt resistance protein CnrA	-	-
	mdtA		BMH_AB_246Bp_07330	Multidrug resistance protein MdtA	-	-
	-		BMH_AB_246Bp_07340	Putative HTH-type transcriptional regulator	-	-
	oprM1		BMH_AB_246Bp_07350	Outer membrane protein OprM	-	-
	tolC	-	Ab_2211p_17880	Outer membrane protein TolC	-	-
Other antibiotic determinants	-	-	RM4018p_09950	Hypothetical protein	ABU_RS04955	Antibiotic resistance protein	1	1
	-	-	RM4018p_03390	putative multidrug export ATP-binding/permease protein	ABU_RS01690	ABC transporter ATP-binding protein
	-	-	RM4018p_11130	putative multidrug export ATP-binding/permease protein	ABU_RS05540	ABC transporter ATP-binding protein	1	1
	-	-	RM4018p_04700	putative multidrug export ATP-binding/permease protein	ABU_RS02345	ABC transporter ATP-binding protein		1
	acrB	acrB	RM4018p_03960	multidrug efflux pump subunit AcrB	ABU_RS01975	protein translocase subunit SecD	1	1
	arnA	arnA	BMH_AB_233Bp_21330	Bifunctional polymyxin resistance protein	-	-
	arnB	arnB	RM4018p_12550	UDP-4-amino-4-deoxy-L-arabinose--oxoglutarate aminotransferase	ABU_RS06230	DegT/DnrJ/EryC1/StrS family aminotransferase	1	1
	bla1	bla1	RM4018p_05810	Metallo-beta-lactamase type 2	ABU_RS02895	MBL fold metallo-hydrolase
	bla2	bla2	RM4018p_13040	Putative metallo-hydrolase	ABU_RS06485	MBL fold metallo-hydrolase	1	1
	bla3	bla3	RM4018p_14830	Beta-lactamase OXA-15	ABU_RS07375	Class D beta-lactamase
	cat3	cat	RM4018p_07870	Chloramphenicol acetyltransferase 3	ABU_RS03915	Type A chloramphenicol O-acetyltransferase
	eptA	eptA	RM4018p_23280	phosphoethanolamine transferase	ABU_RS11565	phosphoethanolamine--lipid A transferase	1	1
	gyrA	-	RM4018p_18010	DNA gyrase subunit A	ABU_RS08945	DNA gyrase subunit A	1	1
	hcpC	hcpC	RM4018p_05610	putative beta-lactamase	ABU_RS02795	sel 1 repeat family protein	1	1
	hipA1	hlpA	D4963p_05780	Serine/threonine-protein kinase	-	-
	hipA2	hlpA	D4963p_10590	Serine/threonine-protein kinase	-	-	1	1
	hipA3	hlpA	D4963p_10610	Serine/threonine-protein kinase	-	-	1
	hipA4	hlpA	D4963p_10620	Serine/threonine-protein kinase	-	-	1
	macB1	macB	RM4018p_04420	Macrolide export ATP-binding/permease protein MacB	ABU_RS02205	FtsX-like permease family protein	1	1
	mrdA	-	RM4018p_10020	Penicillin-binding protein 2	ABU_RS04990	Penicillin-binding protein 2	1	1
	pbpB	-	RM4018p_19240	Penicillin-binding protein	ABU_RS09545	Penicillin-binding protein 2	1	1
	pbpF	-	RM4018p_19150	Penicillin-binding protein 1F	ABU_RS09500	PBP 1A family penicillin-binding protein	1	1
	relE	relE	RM4018p_13910	Hypothetical protein	ABU_RS06915	type II toxin-antitoxin system RelE/ParE family toxin	1	1
	rlmN	rlmN	RM4018p_00580	putative dual specificity RNA methyltransferase	ABU_RS00285	23S rRNA (adenine (2503)-C(2))-methyltransferase RlmN	1	1
	rplD	-	RM4018p_07580	50S ribosomal protein L4	ABU_RS03770	50S ribosomal protein L4	1	1
	rplV	-	RM4018p_07620	50S ribosomal protein L22	ABU_RS03790	50S ribosomal protein L22	1	1
	sttH	sttH	RM4018p_02650	Streptothricin hydrolase	ABU_RS01320	cysteine hydrolase
	tetA	tetA	RM4018p_03370	Tetracycline resistance protein, Class C	ABU_RS01680	MFS transporter
	tolC	tolC	RM4018p_00650	Hypothetical protein	ABU_RS00315	TolC family protein	1	1
	oprF3	-	RM4018p_11260	Outer membrane porin F	ABU_RS05605	TolC family outer membrane protein		1
	vatD	-	RM4018p_06870	Streptogramin A acetyltransferase	ABU_RS03420	acyltransferase
	wbpD	wbpD	RM4018p_06670	UDP-2-acetamido-3-amino-2,3-dideoxy-D-glucuronate N-acetyltransferase	ABU_RS03320	N-acetyltransferase		1
	ybiT1	-	RM4018p_10700	putative ABC transporter ATP-binding protein	ABU_RS05330	ABC-F family ATP-binding cassette domain-containing protein	1	1
	ybiT2	-	RM4018p_11470	putative ABC transporter ATP-binding protein	ABU_RS05710	ABC-F family ATP-binding cassette domain-containing protein
	ylmA	-	RM4018p_10450	putative ABC transporter ATP-binding protein YlmA	ABU_RS05205	ATP-binding cassette domain-containing protein	1	1
Heavy metal resistance genes	-	-	RM4018p_05620	Hypothetical protein	ABU_RS02800	arcsenic resistance protein	1	1
	arsB	arsB	RM4018p_19420	Arsenical pump membrane protein	ABU_RS09640	arsenic transporter	1	1
	arsC1	arsC	RM4018p_13890	Arsenate reductase	ABU_RS06905	arsenate reductase (glutaredoxin)	1	1
	arsC2	arsC	RM4018p_19460	Glutaredoxin arsenate reductase	ABU_RS09660	arsenate reductase ArsC	1	1
	cadA	cadA	RM4018p_18720	Cadmium, zinc and cobalt-transporting ATPase	ABU_RS09290	cadmium-translocating P-type ATPase	1	1
	cnrA	-	BMH_AB_246Bp_07320	Nickel and cobalt resistance protein CnrA	-	-
	copA1	copA_1	RM4018p_04810	Copper-exporting P-type ATPase A	ABU_RS02400	heavy metal translocating P-type ATPase	1	1
	copA2	copA_2	RM4018p_05490	putative copper-importing P-type ATPase A	ABU_RS02735	heavy metal translocating P-type ATPase	1	1
	copR	-	RM4018p_07970	transcriptional activator protein CopR	ABU_RS03965	response regulator transcription factor	1	1
	copZ	copZ	RM4018p_15130	copper chaperone CopZ	ABU_RS07520	heavy-metal-associated domain-containing protein	1	1
	corC	corC	RM4018p_11540	magnesium and cobalt efflux protein CorC	ABU_RS05745	HlyC/CorC family transporter	1	1
	csoR	csoR	RM4018p_04800	copper sensing transcriptional repressor	ABU_RS02395	metal-sensing transcriptional repressor	1	1
	ctpC	-	RM4018p_07160	putative manganese/ zinc-exporting P-type ATPase	ABU_RS03560	heavy metal translocating P-type ATPase	1	1
	cusS	cusS	Ab_4511p_10200	Sensor kinase CusS	-	-	1	1
	czcA	-	Ab_2211p_12350	Cobalt-zinc-cadmium resistance protein CzcA	-	-
	czcB	czcB	RM4018p_04620	Cobalt-zinc-cadmium resistance protein CzcB	ABU_RS02305	Transporter
	czcD	czcD	RM4018p_03450	cadmium, cobalt and zinc/ H+-K+ antiporter	ABU_RS01720	cation diffusion facilitator family transporter	1	1
	czcR1	-	RM4018p_04350	Transcriptional activator protein CzcR	ABU_RS02170	response regulator transcription factor	1	1
	czcR2	-	RM4018p_09080	Transcriptional activator protein CzcR	ABU_RS04525	response regulator transcription factor	1	1
	czcR3	-	RM4018p_10900	Transcriptional activator protein CzcR	ABU_RS05425	response regulator transcription factor	1	1
	czcR4	-	RM4018p_11730	Transcriptional activator protein CzcR	ABU_RS05840	response regulator transcription factor
	czcR5	-	Ab_2211p_22630	Transcriptional activator protein CzcR	-	-
	merT	merT	RM4018p_15140	Hypothetical protein	ABU_RS07525	Transporter	1	1
	modA	modA	RM4018p_00120	Molybdate-binding periplasmatic protein	ABU_RS00060	molybdate ABC transporter substrate-binding protein	1	1
	modB	modB	RM4018p_00100	Molybdenum transport system permease protein	ABU_RS00050	molybdate ABC transporter permease subunit	1	1
	mopA	mopA	RM4018p_00130	Molybdenum-pterin-binding protein	ABU_RS00065	LysR family transcriptional regulator	1	1
	zntB	zntB	RM4018p_22910	Zinc transport protein	ABU_RS11380	zinc transporter ZntB	1	1
		* if mentioned in previous publications
			present
			absent

## Sheet: Table S4
Table S4: Presence and absence of virulence genes in the A. butzleri strains 16CS0817-2 and 16CS0821-2
	gene	alias*	Prokka locus	Prokka annotation	RefSeq locus	RefSeq annotation	16CS0817-2	16CS0821-2
Flagellar genes	flaA	flaA	RM4018p_22650	Flagellar filament 33 kDa core protein	ABU_RS11245	Flagellin	1
	flaB	flaB	RM4018p_22660	Flagellar filament 33 kDa core protein	ABU_RS11250	Flagellin	1	1
	flgB	flgB	RM4018p_19750	Flagellar basal body rod protein FlgB	ABU_RS09805	Flagellar basal body rod protein FlgB	1	1
	flgC	flgC	RM4018p_19560	Flagellar basal-body rod protein FlgC	ABU_RS09710	Flagellar basal body rod protein FlgC	1	1
	flgD	flgD	RM4018p_19700	Hypothetical protein	ABU_RS09780	Flagellar basal body rod modification protein FlgD	1	1
	flgE1	flgE1	RM4018p_19680	Flagellar hook protein FlgE	ABU_RS09770	Flagellar hook basal body complex protein	1	1
	flgE2	flgE2	RM4018p_19690	Flagellar hook protein FlgE	ABU_RS09775	Flagellar hook protein FlgE	1	1
	flgG1	flgG1	RM4018p_19760	Flagellar basal-body rod protein FlgG	ABU_RS09810	Flagellar hook-basal body protein	1	1
	flgG2	flgG2	RM4018p_19790	Flagellar basal-body rod protein FlgG	ABU_RS09825	Flagellar basal-body rod protein FlgG	1	1
	flgH	flgH	RM4018p_02100	Flagellar L-ring protein	ABU_RS01045	Flagellar basal body L-ring protein FlgH	1	1
	flgI	flgl	RM4018p_02030	Flagellar P-ring protein	ABU_RS01010	Flagellar basal body P-ring protein FlgI	1	1
	flgK	flgK	RM4018p_02110	Flagellar hook-associated protein 1	ABU_RS01050	Flagellar hook-associated protein FlgK	1	1
	flgL	flgL	RM4018p_19500	Hypothetical protein	ABU_RS09680	Flagellar hook-associated protein 3	1	1
	flhA	flhA	RM4018p_19490	Flagellar biosynthesis protein FlhA	ABU_RS09675	Flagellar biosynthesis protein FlhA	1	1
	flhB1	-	RM4018p_13940	Flagellar biosynthetic protein FlhB	ABU_RS06930	Hypothetical protein	1	1
	flhB2	flhB	RM4018p_19530	Flagellar biosynthetic protein FlhB	ABU_RS09695	Flagellar biosynthesis protein FlhB	1	1
	flhF	flhF	RM4018p_19600	Flagellar biosynthesis protein FlhF	ABU_RS09730	Flagellar biosynthesis protein FlhF	1	1
	fliD	fliD	RM4018p_02120	Flagellar hook-associated protein 2	ABU_RS01055	Flagellar hook protein FliD	1	1
	fliE	fliE	RM4018p_19570	Flagellar hook-basal body complex protein FliE	ABU_RS09715	Flagellar hook-basal body complex protein FliE	1	1
	fliF	fliF	RM4018p_19740	Flagellar M-ring protein	ABU_RS09800	Flagellar M-ring protein FliF	1	1
	fliG	fliG	RM4018p_19730	Flagellar motor switch protein FliG	ABU_RS09795	Flagellar motor switch protein FliG	1	1
	fliH	fliH	RM4018p_19720	Hypothetical protein	ABU_RS09790	Flagellar assembly protein FliH	1	1
	fliI	flil	RM4018p_19510	Flagellum-specific ATP synthase	ABU_RS09685	Flagellar protein export ATPase FliI	1	1
	fliK	fliK	RM4018p_19550	Hypothetical protein	ABU_RS09705	Flagellar hook-length control protein FliK	1	1
	fliL	fliL	RM4018p_02080	Hypothetical protein	ABU_RS01035	Flagellar basal body-associated FliL family protein	1	1
	fliM	fliM	RM4018p_02020	Flagellar motor switch protein FliM	ABU_RS01005	Flagellar motor switch protein FliM	1	1
	fliN1	fliY	RM4018p_19640	Flagellar motor switch protein FliN	ABU_RS09750	Flagellar motor switch protein FliY	1	1
	fliN2	fliN	RM4018p_19710	Flagellar motor switch protein FliN	ABU_RS09785	Flagellar motor switch protein FliN	1	1
	fliP	fliP	RM4018p_10010	Flagellar biosynthetic protein FliP	ABU_RS04985	Flagellar type III secretion system pore protein FliP	1	1
	fliQ	fliQ	RM4018p_02050	Flagellar biosynthetic protein FliQ	ABU_RS01020	Flagellar biosynthesis protein FliQ	1	1
	fliR	fliR	RM4018p_19540	Hypothetical protein	ABU_RS09700	Flagellar biosynthetic protein FliR	1	1
	fliS	fliS	RM4018p_02130	Flagellar protein FliS	ABU_RS01060	Flagellar export chaperone FliS	1	1
	fliW2	-	RM4018p_02410	Flagellar assembly factor FliW2	ABU_RS01200	FliW protein	1	1
	hag	hag	RM4018p_11190	Flagellin	ABU_RS05570	Flagellin	1	1
	pomA	motA	RM4018p_04010	Chemotaxis protein PomA	ABU_RS02000	Flagellar motor stator protein MotA	1	1
	motB	motB	RM4018p_04000	Motility protein B	ABU_RS01995	Flagellar motor protein MotB	1	1
Chemotaxis system	cheW	cheW	RM4018p_04270	Chemotaxis protein CheW	ABU_RS02130	chemotaxis protein CheW	1	1
	cheV	cheV	RM4018p_06200	Chemotaxis protein CheV	ABU_RS03090	response regulator	1	1
	cheY1	cheY1	RM4018p_11900	Chemotaxis protein CheY	ABU_RS05920	response regulator	1	1
	cheA	cheA	RM4018p_11910	Chemotaxis protein CheA	ABU_RS05925	chemotaxis protein CheA	1	1
	cheR	cheR	RM4018p_11920	Chemotaxis protein methyltransferase	ABU_RS05930	protein-glutamate O-methyltransferase CheR	1	1
	cheB	cheB	RM4018p_11940	Chemotaxis response regulator protein-glutamate methylesterase	ABU_RS05940	chemotaxis response regulator protein-glutamate methylesterase	1	1
	cheY2	cheY2	RM4018p_13630	Chemotaxis protein CheY	ABU_RS06775	response regulator	1	1
	cheY3	cheY3	RM4018p_19780	Chemotaxis protein CheY	ABU_RS09820	response regulator	1	1
Urease cluster	ureD	ureD	RM4018p_08100	Urease accessory protein UreD	ABU_RS04030	Urease accessory protein UreD	1	1
	ureA	ureAB	RM4018p_08110	Urease subunit alpha	ABU_RS04035	Urease subunit gamma	1	1
	ureC	ureC	RM4018p_08120	Urease subunit alpha	ABU_RS04040	Urease subunit alpha	1	1
	ureE	ureE	RM4018p_08130	Urease accessory protein UreE	ABU_RS04045	Urease accessory protein UreE	1	1
	ureF	ureF	RM4018p_08140	Urease accessory protein UreF	ABU_RS04050	Urease	1	1
	ureG	ureG	RM4018p_08150	Urease accessory protein UreG	ABU_RS04055	Urease accessory protein UreG	1	1
Other virulence determinants	besA	iroE	RM4018p_07320	Ferri-bacillibactin esterase BesA	ABU_RS03640	alpha/beta hydrolase	1	1
	bvgS	-	RM4018p_10320	Virulence sensor protein BvgS	ABU_RS05140	transporter substrate-binding domain-containing protein
	ccp	docA	RM4018p_08900	Cytochrome c551 peroxidase	ABU_RS04435	c-type cytochrome
	cdiA1	hecA	RM4018p_09450	16S rRNA endonuclease CdiA	ABU_RS04710	filamentous hemagglutinin N-terminal domain-containing protein
	ciaB	ciaB	RM4018p_15560	Hypothetical protein	ABU_RS07735	invasion protein CiaB	1	1
	cirA1	irgA	RM4018p_07310	Colicin I receptor	ABU_RS03635	TonB-dependent receptor
	cirA2	-	RM4018p_20030	Colicin I receptor	ABU_RS09945	TonB-dependent receptor	1	1
	cirA3	cfrB	L353p_13840	Colicin I receptor	-	-	1
	cirA4	-	L353p_19620	Colicin I receptor	-	-
	cj1349	cj1349	RM4018p_00690	Hypothetical protein	ABU_RS00335	DUF814 domain-containing protein	1	1
	cvfB	cvfB	RM4018p_05590	conserved virulence factor B	ABU_RS02785	DNA-binding protein	1	1
	degP	htrA	RM4018p_21080	Periplasmic serine endoprotease DegP	ABU_RS10475	Do family serine endopeptidase	1	1
	fur	fur	RM4018p_17830	Ferric uptake regulation protein	ABU_RS08850	transcriptional repressor	1	1
	iamA	iamA	RM4018p_01090	putative ribonucleotide transport ATP-binding protein (mkl)	ABU_RS00540	ATP-binding cassette domain-containing protein	1	1
	luxS	luxS	RM4018p_01130	S-ribosylhomocysteine lyase	ABU_RS00560	S-ribosylhomocysteine lyase	1	1
	murJ	mviN	RM4018p_08820	Lipid II flippase MurJ	ABU_RS04395	murein biosynthesis integral membrane protein MurJ	1	1
	oprF2	cadF	RM4018p_04820	Outer membrane porin F	ABU_RS02405	OmpA family protein	1	1
	pldA	pldA	RM4018p_08650	Putative phospholipase A1	ABU_RS04310	phospholipase A	1	1
	rfaC	waaC	RM4018p_18340	Lipopolysaccharide heptosyltransferase 1 (rfaC)	ABU_RS09110	lipopolysaccharide heptosyltransferase I (waaC)	1	1
	rfaF	waaF	RM4018p_18120	ADP-heptose--LPS heptosyltransferase 2 (rfaF)	ABU_RS09000	glycosyltransferase family 9 protein (waaF)	1	1
	shlB	hecB	RM4018p_09440	Hemolysin transporter protein ShlB	ABU_RS04705	ShlB/FhaC/HecB family hemolysin secretion/activation protein
	tlyA	tlyA	RM4018p_18480	16S/23S rRNA (cytidine-2'-O)-methyltransferase TlyA	ABU_RS09170	TlyA family rRNA methyltransferase	1	1
	virF	virF	BMH_AB_233Bp_11740	Virulence regulon transcriptional activator VirF	ABU_RS07855	AraC family transcriptional regulator	1	1
	voc	VOC	RM4018p_20810	Virulence protein	ABU_RS10345	VOC family protein	1	1
Capsule cluster	fcl	-	Ab_4511p_20030	GDP-L-fucose synthase	-	-
	glmM2	-	Ab_4511p_19970	Phosphoglucosamine mutase	-	-
	gmhA	gmhA2	Ab_4511p_20000	Phosphoheptose_isomerase	-	-
	gmhB2	-	Ab_4511p_20020	D-glycero-alpha-D-manno-heptose-1,7-bisphosphate 7-phosphatase	-	-
	hddA	-	Ab_4511p_19990	D-glycero-alpha-D-manno-heptose 7-phosphate kinase	-	-
	hddC	-	Ab_4511p_20010	D-glycero-alpha-D-manno-heptose 1-phosphate guanylyltransferase	-	-
	rmd	-	Ab_4511p_19980	GDP-6-deoxy-D-mannose reductase	-	-
Lipid A cluster	waaA	-	RM4018p_19870	3-deoxy-D-manno-octulosonic acid transferase	ABU_RS09865	3-deoxy-D-manno-octulosonic acid transferase	1	1
	lpxA	-	RM4018p_22260	Acyl-(acyl-carrier-protein)--UDP-N-acetylglucosamine O-acetyltransferase	ABU_RS11050	acyl-ACP--UDP-N-acetylglucosamine O-acyltransferase	1	1
	lpxB	-	RM4018p_22280	Lipid-A-disaccharide synthase	ABU_RS11060	Lipid-A-disaccharide synthase	1	1
	lpxC	-	RM4018p_20490	UDP-3-O-acyl-N-acetylglucosamine deacetylase	ABU_RS10180	UDP-3-O-acyl-N-acetylglucosamine deacetylase	1	1
	lpxD	-	RM4018p_11650	UDP-3-O-acylglucosamine-N-acyltransferase	ABU_RS05800	UDP-3-O-(3-hydroxymyristoyl) glucosamine N-acyltransferase	1	1
	lpxH	-	RM4018p_06230	UDP-2,3-diacylglucosamine hydrolase	ABU_RS03105	Hypothetical protein	1	1
	lpxK	-	RM4018p_12540	Tetraacyldisaccharide 4'-kinase	ABU_RS06225	tetraacyldisaccharide 4'-kinase	1	1
	lpxP	-	RM4018p_18330	Lipid A biosynthesis palmitoleoyltransferase	ABU_RS09105	lipid A biosynthesis acyltransferase	1	1
	phoP1	-	RM4018p_06330	Transcriptional regulatory protein PhoP	ABU_RS03155	response regulator transcription factor
	phoP2	-	RM4018p_15910	Transcriptional regulatory protein PhoP	ABU_RS07910	response regulator transcription factor
	phoP3	-	RM4018p_18810	Virulence transcriptional regulatory protein PhoP	ABU_RS09330	response regulator transcription factor	1	1
	phoQ	phoQ	RM4018p_10420	sensor protein	ABU_RS05190	sensor histidine kinase
Type IV secretion system region (T4SS)	cssS	-	D4963p_10540	Sensor histidine kinase CssS	-	-
	cusR	-	D4963p_10550	Transcriptional regulatory protein CusR	-	-
	-	-	D4963p_10560	3'3'-cGAMP-specific phosphodiesterase 2	-	-
	tap4	-	D4963p_10570	Methyl-accepting chemotaxis protein IV	-	-	1	1
	-	-	D4963p_10580	Hypothetical protein	-	-	1	1
	hipA2	hlpA	D4963p_10590	Serine/threonine-protein kinase HipA	-	-	1	1
	-	-	D4963p_10600	Hypothetical protein	-	-	1
	hipA3	hlpA	D4963p_10610	Serine/threonine-protein kinase HipA	-	-	1
	hipA4	hlpA	D4963p_10620	Serine/threonine-protein kinase HipA	-	-	1
	-	-	D4963p_10630	Hypothetical protein	-	-
	-	-	D4963p_10640	Hypothetical protein	-	-
	-	-	D4963p_10650	Hypothetical protein	-	-
	-	-	D4963p_10660	Hypothetical protein	-	-
	-	-	D4963p_10670	Hypothetical protein	-	-
	-	-	D4963p_10680	Hypothetical protein	-	-	1
	-	-	D4963p_10690	Hypothetical protein	-	-
	-	-	D4963p_10700	Hypothetical protein	-	-
	-	-	D4963p_10710	Hypothetical protein	-	-
	-	-	D4963p_10720	Hypothetical protein	-	-
	-	-	D4963p_10730	Hypothetical protein	-	-
	-	-	D4963p_10740	Hypothetical protein	-	-
	topB	-	D4963p_10750	DNA topoisomerase 3	-	-
	-	-	D4963p_10760	Hypothetical protein	-	-
	virB1	virB1	D4963p_10770	Type IV secretion system protein virB1	-	-
	-	-	D4963p_10780	Hypothetical protein	-	-
	-	-	D4963p_10790	Hypothetical protein	-	-
	-	-	D4963p_10800	Hypothetical protein	-	-
	-	-	D4963p_10810	Hypothetical protein	-	-
	dnaG1	-	D4963p_10820	DNA primase	-	-
	-	-	D4963p_10830	Hypothetical protein	-	-
	-	-	D4963p_10840	Hypothetical protein	-	-
	-	-	D4963p_10850	Hypothetical protein	-	-
	traG	virD4	D4963p_10860	Conjugal transfer protein TraG	-	-
	virB11	virB11	D4963p_10870	Type IV secretion system protein VirB11	-	-
	virB10	virB10	D4963p_10880	Type IV secretion system protein virB10	-	-
	virB9	virB9	D4963p_10890	Type IV secretion system protein virB9	-	-
	virB8	virB8	D4963p_10900	Type IV secretion system protein virB8	-	-
	-	-	D4963p_10910	Hypothetical protein	-	-
	-	-	D4963p_10920	Hypothetical protein	-	-
	-	virB6	D4963p_10930	Hypothetical protein	-	-
	-	-	D4963p_10940	Hypothetical protein	-	-
	-	virB5	D4963p_10950	Hypothetical protein	-	-	1
	-	virB7	D4963p_10960	Hypothetical protein	-	-
	-	-	D4963p_10970	Hypothetical protein	-	-
	virB4	virB4	D4963p_10980	Type IV secretion system protein virB4	-	-
	-	virB2	D4963p_10990	Hypothetical protein	-	-
	-	-	D4963p_11000	Hypothetical protein	-	-
	-	-	D4963p_11010	Hypothetical protein	-	-
	-	-	D4963p_11020	Hypothetical protein	-	-
	-	-	D4963p_11030	Hypothetical protein	-	-
	-	-	D4963p_11040	Hypothetical protein	-	-
	-	-	D4963p_11050	Hypothetical protein	-	-
	-	-	D4963p_11060	Hypothetical protein	-	-
	-	-	D4963p_11070	Hypothetical protein	-	-
	intA1	-	D4963p_11080	Prophage CP4-57 integrase	-	-
		* if mentioned in previous publications
			present
			absent
